# Supplementary material for: Extended-spectrum β-lactamase-producing Escherichia coli isolated from captive primates: characteristics and horizontal gene transfer ability analysis
Source: PLoS One. 2025 Apr 11;20(4):e0321514. doi: 10.1371/journal.pone.0321514 (PMC11990791; doi:10.1371/journal.pone.0321514)
Supplement: S2 Table — (XLSX) [file pone.0321514.s002.xlsx]

## Sheet: 1
Table S2. ESBL genes, VAGs and MGEs in 69 ESBL-EC strains from captive primates .
Strain number	Common name	Zoo	ESBL genes	VAGs	MGEs
ESBLs-01	Rhesus Monkey	Guiyang	blaCTX-M-55, blaTEM-135	Irp2, sitA, iss, ompT, vat, papA,	IS26, ISCR3/14,
ESBLs-02	Rhesus Monkey		blaCTX-M-55, blaTEM-135	sitA, ompT, vat,	IS26, ISCR3/14,
ESBLs-03	Rhesus Monkey		blaCTX-M-55, blaTEM-135	fimC, sitA, papA,	IS26, ISCR3/14,
ESBLs-04	Rhesus Monkey		blaCTX-M-55, blaTEM-135	fimC, iss, papA,	IS26, ISCR3/14,
ESBLs-05	Rhesus Monkey		blaCTX-M-55, blaTEM-135	Irp2, fimC, sitA, iss, vat, papA,	merA, tnpA/Tn21, IS26, ISCR3/14,
ESBLs-06	Rhesus Monkey		blaCTX-M-55, blaTEM-135	Irp2, fimC, sitA, iss, iucD, vat, papA,	merA, tnpA/Tn21, IS26, ISCR3/14,
ESBLs-07	Rhesus Monkey		blaCTX-M-55, blaTEM-1	Irp2, fyuA, iroN, sitA, iss, iucD, vat, papA,	trbC, merA, IS26, ISECP1,
ESBLs-08	Rhesus Monkey		blaCTX-M-55, blaTEM-1	Irp2, fyuA, iroN, fimC, sitA, iucD, vat,	trbC, merA, IS26, ISECP1,
ESBLs-09	Rhesus Monkey		blaCTX-M-55, blaTEM-1	Irp2, fyuA, iroN, fimC, sitA, ompT, iucD, vat,	trbC, merA, IS26, ISECP1,
ESBLs-10	Golden Snub-nosed Monkey		blaCTX-M-15	Irp2, fyuA, iroN, fimC, sitA,	ISECP1, tnsA,
ESBLs-11	Golden Snub-nosed Monkey		blaCTX-M-55, blaTEM-135	fimC, sitA, iss, vat, papA,	IS26, ISCR3/14,
ESBLs-12	Golden Snub-nosed Monkey		blaCTX-M-55, blaTEM-1	Irp2, fyuA, iroN, fimC, sitA, cvaC, vat, papA,	trbC, merA, IS26, ISECP1,
ESBLs-13	Rhesus Monkey		blaCTX-M-15	Irp2, fimC, sitA, iss, papA,	ISECP1, tnsA,
ESBLs-14	Rhesus Monkey		blaCTX-M-15	Irp2, fimC, sitA, papA,	ISECP1, tnsA,
ESBLs-15	Rhesus Monkey		blaCTX-M-15	Irp2, fimC, sitA, papA,	ISECP1, tnsA,
ESBLs-16	Rhesus Monkey		blaCTX-M-15	Irp2, fimC, sitA, Irp2, fimC, sitA,	ISECP1, tnsA,
ESBLs-17	Rhesus Monkey		blaCTX-M-15	fimC, sitA, papA,	ISECP1, tnsA,
ESBLs-18	Golden Snub-nosed Monkey		blaCTX-M-15	fimC, sitA, papA,	ISECP1, tnsA,
ESBLs-19	Golden Snub-nosed Monkey		blaCTX-M-15	fimC, sitA, papA,	ISECP1, tnsA,
ESBLs-20	Golden Snub-nosed Monkey		blaCTX-M-15	Irp2, fyuA, iroN, fimC, sitA, ompT, papA,	ISECP1, tnsA,
ESBLs-21	Western Hoolock Gibbon		blaCTX-M-15, blaTEM-1	fyuA, eaeA, fimC, cvaC,	IS26, IS1133, ISaba1,
ESBLs-22	Southern Patas Monkey		blaCTX-M-55	Irp2, fyuA, sitA, iss, ompT, papA,	trbC, merA, IS26, ISECP1,
ESBLs-23	Southern Patas Monkey		blaCTX-M-55	Irp2, fyuA, sitA, iss, ompT, papA,	trbC, merA, IS26, ISECP1,
ESBLs-24	Northern White-cheeked Gibbon		blaCTX-M-55	fyuA, sitA, iss, ompT,	trbC, merA, IS26, ISECP1,
ESBLs-25	Celebes Crested Macaque		blaCTX-M-15, blaTEM-198	fyuA, sitA, papA,	IS26,
ESBLs-26	Philippine Slow Loris	Hangzhou	blaCTX-M-55, blaTEM-1	fimC, sitA, astA, papA,	tnpA/Tn21, IS26, ISECP1, ISaba1,
ESBLs-27	Philippine Slow Loris		blaCTX-M-55, blaTEM-198	iroN, fimC, sitA, iss, ompT, iucD, papA,	tnpA/Tn21, IS26, ISECP1, ISaba1,
ESBLs-28	Angolan Colobus		blaCTX-M-15	fyuA, fimC, ompT, iucD, papA,	IS26, ISECP1,
ESBLs-29	Geoffroy’s Spider Monkey		blaCTX-M-55, blaTEM-198	iroN, fimC, sitA, iss, ompT, iucD, papA,	merA, tnpA/Tn21, IS26, ISECP1,
ESBLs-30	Geoffroy’s Spider Monkey		blaCTX-M-65	Irp2, iroN, eaeA, fimC, sitA, iss, cvaC, papA,	trbC, tnpA/Tn21, IS26, IS1133,
ESBLs-31	Geoffroy’s Spider Monkey		blaCTX-M-65	iroN, fimC, sitA, iss, ompT, cvaC, iucD, hlyA, papA,	trbC, tnpA/Tn21, IS26, IS1133,
ESBLs-32	Geoffroy’s Spider Monkey		blaCTX-M-65	iroN, fimC, sitA, iss, ompT, cvaC, iucD, papA,	trbC, tnpA/Tn21, IS26, IS1133,
ESBLs-33	Geoffroy’s Spider Monkey		blaCTX-M-55, blaTEM-198	iroN, fimC, sitA, iss, ompT, papA,	trbC, IS26,
ESBLs-34	Geoffroy’s Spider Monkey		blaCTX-M-55, blaTEM-198	iroN, fimC, sitA, iss, ompT, papA,	trbC, IS26,
ESBLs-35	Geoffroy’s Spider Monkey		blaCTX-M-55, blaTEM-198	iroN, fimC, sitA, iss, ompT, papA,	trbC, IS26,
ESBLs-36	Geoffroy’s Spider Monkey		blaCTX-M-55, blaTEM-198	iroN, fimC, sitA, iss, ompT, papA,	trbC, IS26,
ESBLs-37	Geoffroy’s Spider Monkey		blaTEM-198	fimC, sitA, ompT, papA,	IS26, ISECP1,
ESBLs-38	Geoffroy’s Spider Monkey		blaCTX-M-55, blaTEM-1	fimC, sitA, papA,	trbC, IS26,
ESBLs-39	Geoffroy’s Spider Monkey		blaCTX-M-55, blaTEM-198	Irp2, fyuA, iroN, eaeA, fimC, sitA, iss, ompT, iucD, papA,	trbC, IS26,
ESBLs-40	Geoffroy’s Spider Monkey		blaCTX-M-55, blaTEM-198	iroN, fimC, sitA, iss, ompT, papA,	trbC, IS26,
ESBLs-41	Geoffroy’s Spider Monkey		blaCTX-M-55, blaTEM-1	iroN, fimC, sitA, iss, ompT, hlyA, papA, tsh	trbC, IS26,
ESBLs-42	Geoffroy’s Spider Monkey		blaCTX-M-55, blaTEM-1	iroN, fimC, sitA, iss, ompT, papA,	trbC, IS26,
ESBLs-43	Geoffroy’s Spider Monkey		blaCTX-M-55, blaTEM-1	iroN, fimC, sitA, iss, ompT, papA,	trbC, IS26, ISECP1,
ESBLs-44	Roloway Monkey		blaTEM-1	fimC, ompT, papA,	IS26, tnsA,
ESBLs-45	Chimpanzee		blaCTX-M-15	Irp2, fyuA, iroN, fimC, sitA, iss, ompT, cvaC, iucD, papA,	trbC, ISECP1,
ESBLs-46	Chimpanzee		blaCTX-M-15	Irp2, fyuA, iroN, fimC, sitA, iss, ompT, cvaC, iucD, papA,	IS26, ISECP1,
ESBLs-47	Chimpanzee		blaCTX-M-15	fimC, papA,	IS26, ISECP1,
ESBLs-48	Chimpanzee		blaCTX-M-15	fyuA, fimC, papA,	trbC, ISECP1,
ESBLs-49	Northern Pig-tailed Macaque	Changsha	blaCTX-M-55	Irp2, fyuA, fimC, sitA, vat, papA,	IS26, ISECP1, IS903,
ESBLs-50	Hamadryas Baboon	Chongqing	blaCTX-M-55	iss,	IS26, IS903,
ESBLs-51	Eastern Lesser Bamboo Lemur		blaCTX-M-15	fimC,	IS26, ISECP1,
ESBLs-52	Eastern Lesser Bamboo Lemur		blaCTX-M-15	fimC,	IS26, ISECP1,
ESBLs-53	Patas Monkey		blaCTX-M-15, blaTEM-1	fyuA, eaeA, fimC, iss, iucD,	trbC, IS26, ISECP1,
ESBLs-54	Patas Monkey		blaCTX-M-15, blaTEM-1	Irp2, fyuA, iroN, fimC, sitA, iss, ompT, iucD,	trbC, IS26, ISECP1,
ESBLs-55	Patas Monkey		blaCTX-M-14	Irp2, fyuA, iroN, fimC, sitA, iss, iucD,
ESBLs-56	Northern White-cheeked Gibbon		blaCTX-M-14	fyuA, iroN, eaeA, fimC, iss,
ESBLs-57	Northern White-cheeked Gibbon		blaCTX-M-15	iroN, eaeA, sitA, iss, ompT,	IS26, ISECP1,
ESBLs-58	Western Hoolock Gibbon		blaCTX-M-55, blaTEM-1	Irp2, fyuA, iroN, eaeA, fimC, sitA, iss, ompT,	tnpA/Tn21, IS26, ISaba1,
ESBLs-59	Northern White-cheeked Gibbon		blaCTX-M-55, blaTEM-198	Irp2, fimC, sitA, iss, ompT, iucD,	tnpA/Tn21, IS26, ISaba1,
ESBLs-60	Northern White-cheeked Gibbon		blaCTX-M-3	Irp2, fyuA, fimC, sitA, iss, cvaC, iucD,	ISECP1, tnsA,
ESBLs-61	Western Gorilla		blaCTX-M-55, blaTEM-1	Irp2, fyuA, iroN, eaeA, fimC, sitA, iss, ompT, iucD,	trbC, IS26, ISECP1,
ESBLs-62	Ring-tailed Lemur	Daliang	blaCTX-M-15	fimC, ompT, papA,	IS26, ISECP1,
ESBLs-63	Ring-tailed Lemur		blaCTX-M-15	Irp2, fimC, ompT,	IS26, ISECP1,
ESBLs-64	Putty-nosed Monkey		blaCTX-M-55	Irp2, fimC, sitA, iucD, papA,	ISECP1,
ESBLs-65	Black-and-white Ruffed Lemur		blaCTX-M-15, blaCTX-M-14	sitA, iss, ompT,	IS26, ISECP1,
ESBLs-66	Rhesus Monkey		blaCTX-M-15, blaTEM-1	fimC,	IS26, ISECP1,
ESBLs-67	Rhesus Monkey		blaCTX-M-15, blaTEM-1	fimC, papA,	IS26, ISECP1,
ESBLs-68	Olive Baboon		blaCTX-M-15	fimC, sitA, iss, papA,	IS26, ISECP1,
ESBLs-69	Olive Baboon		blaCTX-M-55	iroN, sitA, iss, iucD, papA,	ISECP1,
