# Supplementary material for: Extended-spectrum β-lactamase-producing Escherichia coli isolated from captive primates: characteristics and horizontal gene transfer ability analysis
Source: PLoS One. 2025 Apr 11;20(4):e0321514. doi: 10.1371/journal.pone.0321514 (PMC11990791; doi:10.1371/journal.pone.0321514)
Supplement: S3 Table — (XLSX) [file pone.0321514.s003.xlsx]

## Sheet: Sheet1
Table S3.Distribution of sequence types (STs) and phylogenetic grouping in28 ESBL-EC strains isolates with conjugative transfer ability
Strain number	sequence types (STs)	phylogenetic grouping
ESBLs-01	442	B1
ESBLs-02	442	A
ESBLs-03	442	A
ESBLs-04	442	A
ESBLs-05	442	D
ESBLs-06	442	B1
ESBLs-11	442	B1
ESBLs-12	69	D
ESBLs-21	nST1	A
ESBLs-22	469	B1
ESBLs-26	533	D
ESBLs-33	2161	B1
ESBLs-34	2161	B1
ESBLs-35	2161	B1
ESBLs-36	2161	B1
ESBLs-38	2161	B1
ESBLs-39	2161	B1
ESBLs-40	2161	D
ESBLs-41	2161	B1
ESBLs-42	2161	B2
ESBLs-43	2161	B2
ESBLs-49	4358	B2
ESBLs-50	155	B1
ESBLs-58	2854	B2
ESBLs-59	2854	B1
ESBLs-62	4040	D
ESBLs-64	683	B1
ESBLs-69	683	D
